# Supplementary material for: Evaluation of soybean genotypes for reaction to natural field infection by Cercospora species causing purple seed stain
Source: PLoS One. 2019 Oct 10;14(10):e0222673. doi: 10.1371/journal.pone.0222673 (PMC6786595; doi:10.1371/journal.pone.0222673)
Supplement: S1 Table — A: Air maximum temperatures. B: Maximum relative humidity. C: Total precipitation. D: Number of rainy days. (XLSX) [file pone.0222673.s001.xlsx]

## Sheet: Fig. 2
Air Temp Max(° C)
	Year
Month	2009	2010	2011	2012
Apr	23.8	26.8	26.8	25.8
May	26.9	30.1	28.3	30.9
June	33.7	34.3	34.9	31.7
July	32.2	34	35.4	33.9
Aug	32.4	37	35.4	33.8
Sep	29.9	33.8	29.7	30.8
Oct	21.6	27.7	24.9	21.5
Max Relative Humidity(%)
	Year
Month	2009	2010	2011	2012
Apr	87.3333	82.3	91.1333	91.8
May	91.2903	88.1935	90.1613	90.6333
June	88.6667	89.3	89.6	91
July	91.2581	90.0323	93.1613	94.3226
Aug	92.4194	89.2258	93.0323	94.1481																Apr, May, June, July, Aug, Sep, Oct
Sep	93.2333	90.1	94.4333	95.7857
Oct	93.3548	86.5484	93	97
Total Precipitation (mm)
	Year
Month	2009	2010	2011	2012
Apr	75.438	60.452	160.274	106.426
May	343.154	134.112	70.104	51.562
June	6.858	31.496	40.132	162.306
July	221.996	48.006	49.784	116.078
Aug	36.068	6.096	61.214	108.966
Sep	128.524	54.102	100.584	82.804
Oct	393.954	44.958	26.924	146.812
Total Precipitation (inches)
	Year
Month	2009	2010	2011	2012
Apr	2.97	2.38	6.31	4.19
May	13.51	5.28	2.76	2.03
June	0.27	1.24	1.58	6.39
July	8.74	1.89	1.96	4.57
Aug	1.42	0.24	2.41	4.29
Sep	5.06	2.13	3.96	3.26
Oct	15.51	1.77	1.06	5.78
Number of rainy days (d)
	Year
Month	2009	2010	2011	2012
Apr	9	5	10	8
May	21	12	5	8
June	3	6	3	5
July	18	7	8	8
Aug	6	4	8	8
Sep	17	3	11	7
Oct	21	5	4	8
