# Supplementary material for: Evaluation of soybean genotypes for reaction to natural field infection by Cercospora species causing purple seed stain
Source: PLoS One. 2019 Oct 10;14(10):e0222673. doi: 10.1371/journal.pone.0222673 (PMC6786595; doi:10.1371/journal.pone.0222673)
Supplement: S2 Table — (CSV) [file pone.0222673.s002.csv]

Year	Code	PI	MG	Cercospora	VQ	GM	HardSd
2010	MG3-01	PI189891	3	10.5	3.6	72	13
2010	MG3-02	PI398697	3	10.5	2.9	94.3	1
2010	MG3-03	PI398752	3	6	2.8	60.5	18
2010	MG3-04	PI417361	3	4.5	2	86.3	15
2010	MG3-05	PI437482	3	3.5	2.8	54.3	7
2010	MG3-06	PI504481	3	7.5	3	98	3
2010	MG3-07	PI504488	3	5	2.3	95	3
2010	MG3-08	PI88490	3	7	2.9	86.8	4
2010	MG3-09	PI416988	3	9.5	1.9	92.5	4
2010	MG3-10	PI547827	3	11	3.3	72.3	7
2010	MG3-11	PI548298	3	4	3.1	55.5	5
2010	MG3-12	PI578486	3	2	3.6	34	0
2010	MG3-13	Williams82	3	16	3.1	60.3	5
2010	MG3-14	IA3001	3	12.5	2.6	59.5	0
2010	MG4-01	PI158765	4	16.5	2.9	95.8	1
2010	MG4-02	PI235335	4	6	2.9	74.3	11
2010	MG4-03	PI235346	4	6.5	2.6	86	1
2010	MG4-04	PI346307	4	3	3.3	64.3	10
2010	MG4-05	PI346308	4	5	3.9	80.3	4
2010	MG4-06	PI416779	4	4.5	2.9	55.8	5
2010	MG4-07	PI80479	4	3	4	82.5	0
2010	MG4-08	PI87074	4	11	3.3	94	0
2010	MG4-09	PI264555	4	3.5	2	84.5	1
2010	MG4-10	PI355070	4	4	3.4	77.5	0
2010	MG4-11	PI371611	4	7.5	2.8	85.3	3
2010	MG4-12	PI404173	4	6	2.6	96.3	0
2010	MG4-13	SUWEON97	4	8.3	2.9	81	1
2010	MG4-14	AP350	4	8	2.9	80.5	0
2010	MG5-01	PI506844	5	7	2.4	99.3	0
2010	MG5-02	PI381659	5	3	2.5	96.8	0
2010	MG5-03	PI381668	5	8.5	2.6	100	0
2010	MG5-04	PI407749	5	2.5	2.6	82.8	6
2010	MG5-05	PI417567	5	5.5	2.3	96.5	2
2010	MG5-06	PI471938	5	9	2	99.5	0
2010	MG5-07	PI476920	5	4	2.4	99.5	1
2010	MG5-08	PI507690	5	11	2.8	97.8	0
2010	MG5-09	PI172902	5	14	2.4	95.5	6
2010	MG5-10	PI407752	5	5.5	2	92.8	1
2010	MG5-11	PI417420	5	4	2.3	97	2
2010	MG5-12	PI417098	5	17.5	2.8	98.3	0
2010	MG5-13	5002T	5	7.5	2.4	95	2
2010	MG5-14	TARA	5	7	2.1	95.3	5
2011	MG3-01	PI189891	3	5	2.9	51	23.8
2011	MG3-02	PI398697	3	6.5	3.3	82.5	32.8
2011	MG3-03	PI398752	3	3	2.6	88.3	11.3
2011	MG3-04	PI417361	3	2	1.6	94.5	0.3
2011	MG3-05	PI437482	3	0	2.4	94	34.5
2011	MG3-06	PI504481	3	1.5	2.3	92.8	25
2011	MG3-07	PI504488	3	2	2.5	92.7	34.3
2011	MG3-08	PI88490	3	1	1.8	86.3	0
2011	MG3-09	PI416988	3	1	2	82.5	6
2011	MG3-10	PI547827	3	2	2.5	92	34.3
2011	MG3-11	PI548298	3	3	2.9	75.8	17.3
2011	MG3-12	PI578486	3	0	2.4	59	14.8
2011	MG3-13	Williams82	3	1.5	2.5	75.3	20.3
2011	MG3-14	IA3001	3	3	3	78.8	27
2011	MG4-01	PI158765	4	3	2.4	91	18.7
2011	MG4-02	PI235335	4	4	2.5	65.3	18.5
2011	MG4-03	PI235346	4	4	1.9	74.3	13.5
2011	MG4-04	PI346307	4	1	2.3	76.3	8.5
2011	MG4-05	PI346308	4	1	1.9	90.3	6.5
2011	MG4-06	PI416779	4	0	2	61.7	20
2011	MG4-07	PI80479	4	4	1.6	66.3	15.8
2011	MG4-08	PI87074	4	2	2.5	92.8	13
2011	MG4-09	PI264555	4	0	2	92	4.3
2011	MG4-10	PI355070	4	3	2.5	82	18.3
2011	MG4-11	PI371611	4	8	2.9	60.5	12.5
2011	MG4-12	PI404173	4	0	2.5	82.3	26.3
2011	MG4-13	SUWEON97	4	2	2	78	15.8
2011	MG4-14	AP350	4	7	2.9	73	12
2011	MG5-01	PI506844	5	0	2.9	86.5	9.3
2011	MG5-02	PI381659	5	1	1.9	95	2.3
2011	MG5-03	PI381668	5	0	2.4	96.8	0.8
2011	MG5-04	PI407749	5	1	2	96.3	0.8
2011	MG5-05	PI417567	5	0	1.8	96.8	2
2011	MG5-06	PI471938	5	0	2.4	96.8	1
2011	MG5-07	PI476920	5	2	1.9	91.5	5.5
2011	MG5-08	PI507690	5	0	1.8	97.8	0.3
2011	MG5-09	PI172902	5	0	2.1	98.5	0
2011	MG5-10	PI407752	5	0	1.5	70.3	24.5
2011	MG5-11	PI417420	5	0	2	97.5	1.5
2011	MG5-12	PI417098	5	0	2.1	97.3	0.3
2011	MG5-13	5002T	5	0	1.8	93.3	2.8
2011	MG5-14	TARA	5	0	2.4	97.8	0.3
2012	MG3-01	PI189891	3	12	2.5	84.8	2.3
2012	MG3-02	PI398697	3	11	1.3	94.5	0
2012	MG3-03	PI398752	3	7	1.6	96.3	1.5
2012	MG3-04	PI417361	3	6	1.3	86.8	8.5
2012	MG3-05	PI437482	3	1	1.8	89.5	0
2012	MG3-06	PI504481	3	7.5	1.6	56.5	3.3
2012	MG3-07	PI504488	3	6	1.5	83.8	1.5
2012	MG3-08	PI88490	3	7	3.2	78.7	2.3
2012	MG3-09	PI416988	3	8	1.8	74.8	2.3
2012	MG3-10	PI547827	3	14	2	43.3	0
2012	MG3-11	PI548298	3	1	3.4	78.3	0
2012	MG3-12	PI578486	3	0.1	2.3	87.8	4.5
2012	MG3-13	Williams82	3	9.5	3.6	78	0
2012	MG3-14	IA3001	3	13.5	1.9	72.3	2.5
2012	MG4-01	PI158765	4	17.5	3.3	87.5	0.3
2012	MG4-02	PI235335	4	7.5	1.6	76.5	7.5
2012	MG4-03	PI235346	4	8	2.6	79.3	2.3
2012	MG4-04	PI346307	4	3.5	2.8	72.3	2
2012	MG4-05	PI346308	4	7	2.6	84.3	7.8
2012	MG4-06	PI416779	4	7	2.8	69.5	26.8
2012	MG4-07	PI80479	4	3	3.3	64	0.3
2012	MG4-08	PI87074	4	12	2.8	72	0.5
2012	MG4-09	PI264555	4	4	9.1	80	3
2012	MG4-10	PI355070	4	5	2.4	84.5	1.5
2012	MG4-11	PI371611	4	9.5	3.1	74.3	0.8
2012	MG4-12	PI404173	4	9	2.4	86.3	1
2012	MG4-13	SUWEON97	4	14	3.6	78	3.8
2012	MG4-14	AP350	4	13.5	2.5	81.8	1.5
2012	MG5-01	PI506844	5	10	2.9	83	1
2012	MG5-02	PI381659	5	3	2.6	85	0.3
2012	MG5-03	PI381668	5	10	2.6	90.8	0.3
2012	MG5-04	PI407749	5	1	2.9	84.5	2
2012	MG5-05	PI417567	5	5	2.1	95.3	0
2012	MG5-06	PI471938	5	10.5	2.1	93	0.5
2012	MG5-07	PI476920	5	4.5	2.3	85.3	4
2012	MG5-08	PI507690	5	11	3.4	70.8	0
2012	MG5-09	PI172902	5	14.5	2.6	83.5	0.3
2012	MG5-10	PI407752	5	12.5	2.3	81.5	3.5
2012	MG5-11	PI417420	5	7	2.5	88	0
2012	MG5-12	PI417098	5	12	3.1	78.8	0
2012	MG5-13	5002T	5	6.5	2.3	93.5	0
2012	MG5-14	TARA	5	8	3.3	74.8	1
